# Supplementary material for: Development and Validation of a 34-Gene Inherited Cancer Predisposition Panel Using Next-Generation Sequencing
Source: Biomed Res Int. 2020 Jan 22;2020:3289023. doi: 10.1155/2020/3289023 (PMC6998746; doi:10.1155/2020/3289023)
Supplement: Supplementary Materials — Supplemental Table S1. Long-range PCR primers used in this study. Supplemental Table S2. CNV positive cases detected by aCGH supplemented NGS algorithm from 10,068 clinical cases. Supplemental Table S3. NGS CNV flagging algorithm performance evaluation on a larger data set (n = 10,068). Supplemental Table S4. Genetic testing eligibility based on the National Comprehensive Cancer Network (NCCN) guidelines and Pathogenic/likely pathogenic variants identified in the first 500 clinical specimens. [file 3289023.f1.xlsx]

## Sheet: Table S1
	Table S1. Long-range PCR primers used in this study
	Name	Sequence (5'->3')	Location	Source
	PMS2-LR3F	GCGTTGATATCAATGTTACTCCAGA	chr7:6029559-6029583	PMID: 16619239
	PMS2_LR3Rm	TCCTTCCATCTCCAAAACCAGCAAG	chr7:6011242-6011266; chr7:6792788-6792812	modified form PMID: 16619239
	CHEK2-Fm3	GGTAGACCTGTATCTTTATGAGGGC*G	chr22:29083090+29083115	this study
	CHEK2-R	GGCTATTCCTGTAGATTCTTGTTCAGA	chr22:29092838-29092864	this study
	*Phosphorothioate Bond modification

## Sheet: Table S2
	Table S2. CNV positive cases detected by aCGH supplemented NGS algorithm
	Panel	Gene	exon(s)	Classification	No. Detected
	BRCA1/2 test	BRCA1	Exon 8 deletion	Pathogenic	1
	BRCA1/2 test	BRCA1	Exon 13 deletion	Pathogenic	1
	BRCA1/2 test	BRCA1	Exon 13 duplication	Pathogenic	3
	BRCA1/2 test	BRCA1	Exon 14 deletion	Pathogenic	2
	BRCA1/2 test	BRCA1	Exon 22 deletion	Pathogenic	1
	BRCA1/2 test	BRCA1	Exon 24 deletion	Pathogenic	1
	BRCA1/2 test	BRCA1	5' UTR to exon 2 deletion	Pathogenic	1
	BRCA1/2 test	BRCA1	Exon 1-12 deletion	Pathogenic	1
	BRCA1/2 test	BRCA1	Exon 1-14 deletion	Pathogenic	1
	BRCA1/2 test	BRCA1	Exon 1-2 deletion	Pathogenic	2
	BRCA1/2 test	BRCA1	Exon 16-17 deletion	Pathogenic	3
	BRCA1/2 test	BRCA1	Exon 18-19 deletion	Pathogenic	3
	BRCA1/2 test	BRCA1	Exon 21-22 deletion	Pathogenic	1
	BRCA1/2 test	BRCA1	Exon 21-23 deletion	Pathogenic	1
	BRCA1/2 test	BRCA1	Exon 21-24 deletion	Pathogenic	1
	BRCA1/2 test	BRCA1	Exon 23-24 deletion	Pathogenic	1
	BRCA1/2 test	BRCA1	Exon 5-7 deletion	Pathogenic	1
	BRCA1/2 test	BRCA1	Exon 9-12 deletion	Pathogenic	15
	BRCA1/2 test	BRCA1	Exon 18-19 duplication	Pathogenic	1
	BRCA1/2 test	BRCA1	Exon 18-20 duplication	Likely Pathogenic	1
	13-gene test	PMS2	Exon 7-10* deletion	Likely Pathogenic	1
	13-gene test	PMS2	Exon 9-10* deletion	Pathogenic	1
	34-gene test	BRCA1	Exon 13 duplication	Pathogenic	2
	34-gene test	BRCA1	Exon 14 deletion	Pathogenic	1
	34-gene test	BRCA1	Exon 2 deletion	Pathogenic	1
	34-gene test	CHEK2	Exon 3-12 duplication	unknwon significance	1
	34-gene test	CHEK2	Exon 5 deletion	Likely Pathogenic	1
	34-gene test	NF1	whole gene deletion	Pathogenic	1
	34-gene test	PALB2	Exon 11 duplication	unknwon significance	1
	34-gene test	PALB2	Exon 12-13 deletion	Likely Pathogenic	1
	34-gene test	PALB2	Exon 7 deletion	Pathogenic	1
	34-gene test	PMS2	Exon 10 deletion	Pathogenic	1
	34-gene test	PMS2	Exon 7-8 deletion	Pathogenic	1
	34-gene test	RAD51C	Exon 4-9 deletion	Pathogenic	1
	Total				57
	* PMS2 exon 11-15 CNV status was not tested by NGS
	Single exon CNVs are marked in gray.
	34-gene test includes APC, ATM, BARD1, BMPR1A, BRCA1, BRCA2, BRIP1, CDH1, CDK4, CDKN2A, CHEK2, EPCAM, MEN1, MLH1, MSH2, MSH6, MUTYH, NBN, NF1, PALB2, PMS2, POLD1, POLE, PTEN, RAD51C, RAD51D, RET, SDHB, SDHC, SDHD, SMAD4, STK11, TP53, and VHL.
	13-gene test includes APC, BMPR1A, CDH1, EPCAM, MLH1, MSH2, MSH6, MUTYH, PMS2, PTEN, SMAD4, STK11, and TP53.
	BRCA1/2 test includes BRCA1 and BRCA2.

## Sheet: Table S3
	Table S3. NGS CNV flagging algorithm performance evaluation on a larger data set (n=10,068)
	Panel	no. specimen tested	no. CNV flagged by NGS	no. aCGH confirmed CNV positive	no. false positive by NGS	% specificity by NGS alone	% positive predictive value	Genes included
	34-gene test	1923	99	13	86	95.5278	13.1313	APC, ATM, BARD1, BMPR1A, BRCA1, BRCA2, BRIP1, CDH1, CDK4, CDKN2A, CHEK2, EPCAM, MEN1, MLH1, MSH2, MSH6, MUTYH, NBN, NF1, PALB2, PMS2, POLD1, POLE, PTEN, RAD51C, RAD51D, RET, SDHB, SDHC, SDHD, SMAD4, STK11, TP53, and VHL
	14-gene test	82	0	0	0	100	NA	ATM, BRCA1, BRCA2, CDH1, CHEK2, EPCAM, MLH1, MSH2, MSH6, PALB2, PMS2, PTEN, STK11, and TP53
	13-gene test	122	2	2	0	100	100	APC, BMPR1A, CDH1, EPCAM, MLH1, MSH2, MSH6, MUTYH, PMS2, PTEN, SMAD4, STK11, and TP53
	BRCA1/2 test	7941	69	42	27	99.66	60.8696	BRCA1 and BRCA2
	Total	10068	170	57	113	98.8776	33.5294

## Sheet: Table S4
	Table S4. Pathogenic/likely pathogenic variants identified in the first 500 clinical specimens
	Specimen No.	Test meeting NCCN criteria	Gene	Variant	Variant Classification
	1	BRCA1/2	BRCA1	c.427G>T (p.Glu143*)	Pathogenic
			BRCA2	c.4631dup (p.Asn1544Lysfs*4)	Pathogenic
	2	BRCA1/2	BRCA1	c.68_69del (p.Glu23Valfs*17)	Pathogenic
			BRCA2	c.5946del (p.Ser1982Argfs*22)	Pathogenic
	3	BRCA1/2	BRCA1	c.4327C>T (p.Arg1443*)	Pathogenic
			BRCA2	c.5290_5291del (p.Ser1764Lysfs*3)	Pathogenic
	4	BRCA1/2	BRCA2	c.5682C>G (p.Tyr1894*)	Pathogenic
			MUTYH	c.1187G>A (p.Gly396Asp)	Pathogenic
	5	BRCA1/2	BRCA1	c.5353C>T (p.Gln1785*)	Pathogenic
	6	BRCA1/2	BRCA1	c.5266dup (p.Gln1756Profs*74)	Pathogenic
	7	BRCA1/2	BRCA1	c.3193dup (p.Asp1065Glyfs*2)	Pathogenic
	8	BRCA1/2	BRCA1	c.4327C>T (p.Arg1443*)	Pathogenic
	9	BRCA1/2	BRCA1	c.3598C>T (p.Gln1200*)	Pathogenic
	10	BRCA1/2	BRCA1	c.1960A>T (p.Lys654*)	Pathogenic
	11	BRCA1/2	BRCA1	c.211A>G (p.Arg71Gly)	Pathogenic
	12	BRCA1/2	BRCA1	c.406dupA (p.Arg136Lysfs*6)	Pathogenic
	13	BRCA1/2	BRCA2	c.6373dup (p.Thr2125Asnfs*4)	Pathogenic
	14	BRCA1/2	BRCA2	c.755_758del (p.Asp252Valfs*24)	Pathogenic
	15	BRCA1/2	BRCA2	c.5681dup (p.Tyr1894*)	Pathogenic
	16	BRCA1/2	BRCA2	c.4284dup (p.Gln1429Serfs*9)	Pathogenic
	17	BRCA1/2	BRCA2	c.5385dup (p.Asp1796Argfs*11)	Pathogenic
	18	BRCA1/2	BRCA2	c.5946del (p.Ser1982Argfs*22)	Pathogenic
	19	BRCA1/2	BRCA2	c.3922G>T (p.Glu1308*)	Pathogenic
	34	BRCA1/2	ATM	c.7638_7646del (p.Arg2547_Ser2549del)	Pathogenic
	35	BRCA1/2	ATM	c.8395_8404del (p.Phe2799Lysfs*4)	Pathogenic
	36	BRCA1/2	BARD1	c.1690C>T (p.Gln564*)	Pathogenic
	37	BRCA1/2	CDH1	c.1565+1G>C	Pathogenic
	20	BRCA1/2	CHEK2	c.1100delC (p.Thr367Metfs*15)	Pathogenic
	21	BRCA1/2	CHEK2	c.1100delC (p.Thr367Metfs*15)	Pathogenic
	22	BRCA1/2	CHEK2	c.444+1G>A	Pathogenic
	23	BRCA1/2	CHEK2	c.1100del (p.Thr367Metfs*15)	Pathogenic
	24	BRCA1/2	CHEK2	c.1169A>C (p.Tyr390Ser)	Likely Pathogenic
	25	BRCA1/2	CHEK2	c.1100del (p.Thr367Metfs*15)	Pathogenic
	26	BRCA1/2	CHEK2	c.793-1G>A	Pathogenic
	38	BRCA1/2	PALB2	c.2642_2645dup (p.Cys882Trpfs*3)	Pathogenic
	27	BRCA1/2	MUTYH	c.1214C>T (p.Pro405Leu)	Pathogenic
	28	BRCA1/2	MUTYH	c.536A>G (p.Tyr179Cys)	Pathogenic
	29	BRCA1/2	MUTYH	c.1187G>A (p.Gly396Asp)	Pathogenic
	30	BRCA1/2	MUTYH	c.1187G>A (p.Gly396Asp)	Pathogenic
	31	BRCA1/2	MUTYH	c.1187G>A (p.Gly396Asp)	Pathogenic
	32	BRCA1/2	MUTYH	c.1187G>A (p.Gly396Asp)	Pathogenic
	33	BRCA1/2	MUTYH	c.1477G>T (p.Val493Phe)	Pathogenic
	39	BRCA1/2	PMS2	DELETION OF EXONS 7-8	Pathogenic
	40	BRCA1/2	RAD51C	c.773G>A (p.Arg258His)	Likely Pathogenic
	41	BRCA1/2	RET	c.2410G>A (p.Val804Met)	Pathogenic
	43	BRCA1/2; Lynch	CHEK2	c.1100del (p.Thr367Metfs*15)	Pathogenic
	42	BRCA1/2; Lynch	PMS2	c.809C>G (p.Ser270*)	Pathogenic
	45	None	BRCA1	Exon 13 Duplication	Pathogenic
	44	None	MUTYH	c.1187G>A (p.Gly396Asp)	Pathogenic
	46	None	PALB2	c.3256C>T (p.Arg1086*)	Pathogenic
	48	Unable to determine	BRCA2	c.1265del (p.Asn422Ilefs*8)	Pathogenic
	47	Unable to determine	CDKN2A (p16)	c.301G>T (p.Gly101Trp)	Pathogenic
	49	Unable to determine	MLH1	c.793C>T (p.Arg265Cys)	Pathogenic
